# Supplementary material for: Immunomodulatory Properties of Umbilical Cord Blood-Derived Small Extracellular Vesicles and Their Therapeutic Potential for Inflammatory Skin Disorders
Source: Int J Mol Sci. 2021 Sep 10;22(18):9797. doi: 10.3390/ijms22189797 (PMC8468428; doi:10.3390/ijms22189797)
Supplement: Supplementary file 1 [file ijms-22-09797-s001.zip]

Archive with 1 entries (1 files):
- ijms-1351988-supplementary.pdf
